# Supplementary material for: Prognostic Factors Associated with Breast Cancer-Specific Survival from 1995 to 2022: A Systematic Review and Meta-Analysis of 1,386,663 Cases from 30 Countries
Source: Diseases. 2024 May 23;12(6):111. doi: 10.3390/diseases12060111 (PMC11203054; doi:10.3390/diseases12060111)
Supplement: Supplementary file 1 [file diseases-12-00111-s001.zip]

Archive with 2 entries (2 files):
- diseases-2980345-Supplementary File S2.pdf
- diseases-2980345-Supplementary File S1.pdf
